# Supplementary material for: Factors Associated With Suicidal Ideation Among Persons With Disabilities in South Korea: Retrospective Observational Study
Source: JMIR Form Res. 2025 Dec 12;9:e80261. doi: 10.2196/80261 (PMC12700334; doi:10.2196/80261)
Supplement: Multimedia Appendix 1 [file formative-v9-e80261-s001.xlsx]

## Sheet: RF_feature_importance_05May2023
Feature	Response	Importance
In the past two year, have you felt overwhelmingly sad or depressed for 2 weeks in a row, to the extent that it adversely impacted your everyday life?	Yes	0.0951699
In the past year, have you felt overwhelmingly sad or depressed for 2 weeks in a row, to the extent that it adversely impacted your everyday life?	No	0.052277
Do you frequently experience issues due to your disabilities?	No	0.0140346
Do you frequently experience issues due to your disabilities?	Yes	0.0138374
Are you currently satisfied with your life?	Slightly satisfied	0.0120044
What is your assessment of your current health?	Average	0.0117657
How much stress do you feel daily?	Feel a little bit of stress	0.011617
Are you satisfied with the number of friends you have?	Slightly satisfied	0.0113622
In the past year, have you ever been unable to visit to a health care facility when you wanted to?	Yes	0.00868542
Are you currently satisfied with your health?	Very unsatisfied	0.00814886
Are you satisfied with your relationship with your family?	Slightly satisfied	0.00811773
How much stress do you feel daily?	Feel a lot	0.00784298
Are you currently satisfied with your life?	Very unsatisfied	0.00781285
In the past year (September 2019 to August 2020), have there been times when you wanted to visit a medical facility but were unable to?	No	0.00746663
"During the recent spread of the COVID-19 infection (since February 2020), how much difficulty have you experienced in maintaining emotional stability compared to your usual state, as part of your daily activities?"	No difficulty experienced	0.00719138
"Over the past week, have you made an effort to consume a well-balanced diet considering nutritional values?"	Yes, always	0.00665655
What is your assessment of your current health?	Bad	0.00604905
What is your assessment of your current health?	Very bad	0.00565919
During the recent spread of the COVID-19 infection (since February 2020), how much difficulty have you experienced in maintaining medical use compared to your usual state, as part of your daily activities?	No difficulty experienced	0.00555474
Which economic class do you think your family belongs to?	middle class	0.00549177
How often have you gone out in the past month?"	Almost everyday	0.00528932
"Would you be willing to use comprehensive case management support for persons with disabilities (providing necessary information, counseling, and service linkage, etc.) through a designated public official for disabilities and a disability support council (a public-private partnership) at the community residents' center?	Yes	0.00524554
During the recent spread of the COVID-19 infection (since February 2020), how much difficulty have you experienced in maintaining emotional stability compared to your usual state, as part of your daily activities?	Quite difficulty experienced	0.00502197
To what extent do you feel that you are being discriminated against because of your disability	do not feel it much	0.00493075
To what extent do you feel that you are being discriminated against because of your disability	occasionally feel it	0.00491374
"During the recent spread of the COVID-19 pandemic (since February 2020), to what extent have you experienced difficulty in your economic activities compared to normal times?	No difficulty experienced	0.00491298
"Among the following, what is the most necessary support you need to participate in lifelong education programs?"	"Enhanced promotion of programs	0.00478399
What is the ownership status of the home you are currently living in?	Owned	0.00449529
How much stress do you feel daily?	feel it very strongly	0.00441807
What health care and health-related services have you received amongd isability management and rehabilitation services?	No	0.00440331
Are you currently satisfied with your life?	Slightly unsatisfied	0.00439187
"Would you be willing to use comprehensive case management support for persons with disabilities (providing necessary information, counseling, and service linkage, etc.) through a designated public official for disabilities and a disability support council (a public-private partnership) at the community residents' center?	No	0.00421355
"Household type	"Single-person household	0.00410055
Over the past week, have you made an effort to consume a well-balanced diet considering nutritional values?	No	0.00389948
Which economic class do you think your family belongs to?	Low class	0.00347604
"What is the main reason you have not received vocational training?"	No need for training	0.00343915
What health care and health-related services have you received among disability management and rehabilitation services?	No	0.00343702
How safe do you feel from various disasters and accidents?	Safe	0.00335888
Are you satisfied with your current leisure activities?	Slightly satisfied	0.00309828
During the recent spread of COVID-19 (since February 2020), have you received any additional support with sanitary materialsfrom national or local governments?	Yes	0.00304888
Are you currently experiencing discomfort chewing food due to problems with your teeth, dentures, gums, or other issues in your mouth?	Average	0.00297163
Are you satisfied with the number of friends you have?	Very unsatisfied	0.00295665
Could you please specify which information you are referring to?	Disease-related information	0.00295239
Have you been hospitalized in the past year (September 2019 to August 2020)?	No	0.00288846
How satisfied are you with your usual cultural and leisure activities?	Slightly satisfied	0.00284165
Do you tend to eat meals at consistent times?	Alwayas	0.00280975
Regarding the content of these disability welfare projects, through which channels have you primarily acquired information?	Information media such as news, the internet, etc.)	0.00277122
Are you satisfied with your monthly income right now?	Very unsatisfied	0.00273461
What is the type of your health care coverage?	Employer-provided health insurance	0.00270247
How satisfied are you with your usual cultural and leisure activities?	Very unsatisfied	0.00263453
Would you be interested in using the "family physician for Perosons with disability" which designates primary care physicians for individuals with severe disabilities to support chronic disease management and overall health care?	Yes	0.00260545
Have you exercised for health management in the past year (September 2019 to August 2020)?	No	0.00258132
Are you with Reduction and discount on phone charges?	Slightly satisfied	0.00252925
Did you work for more than an hour last week for the purpose of earning income?	Yes	0.00252671
Are you currently suffering from a chronic illness that has persisted for more than three months?	Yes	0.00251313
Are you satisfied with the number of friends you have?	Slightly unsatisfied	0.00247183
Have you directly participated in family related activities in the past week?	Yes	0.00243811
Have you directly participated in rest in the past week?	No	0.00242906
have you received mental health services in the past year (September 2019 to August 2020)?	No	0.0024284
Are you currently suffering from a chronic illness that has persisted for more than three months?	No	0.00239928
In the past week, have you directly participated in Socializing events	No	0.00234328
Are you satisfied with your current job?	Not applicable	0.00233876
What is your gender?	Male	0.00219998
Are you satisfied with your relationship with your family?	Slightly unsatisfied	0.00219702
Are you satisfied with your current place of residence (home)	Slightly unsatisfied	0.00210848
How many times per day on average have you brushed your teeth?	Two times	0.00205713
What healthcare services or healthcare institutions do you think should be strengthened for the health and rehabilitation of persons with disabilities in the future?	Rehabilitation specialty hospitals	0.00200131
Have you directly participated in family related activities in the past week?	No	0.00197837
What is the main purpose of your going out?	hospital treatment	0.00197524
Have you exercised for health management in the past year (September 2019 to August 2020)?	Yes	0.00197414
What is your gender?	female	0.00196969
What is the main reason you have not received vocational training?	Due to severe disability,	0.00196702
How much discrimination against persons with disabilities do you think exists in our country?	Very much	0.00196229
Are you satisfied with your current marital life?	Slightly satisfied	0.00194464
Are you currently experiencing discomfort chewing food due to problems with your teeth, dentures, gums, or other issues in your mouth?	uncomfortable	0.00193837
Are you satisfied with your current leisure activities?	Slightly UNsatisfied	0.00190077
During the recent spread of the COVID-19 infection (since February 2020), how much difficulty have you experienced in using social service compared to your usual state, as part of your daily activities?	a bit difficulty experienced	0.00189492
Are you satisfied with your current leisure activities?	very UNsatisfied	0.00187579
During the recent spread of the COVID-19 infection (since February 2020), how much difficulty have you experienced in using social service compared to your usual state, as part of your daily activities?	No difficulty experienced	0.00185588
What is the main purpose of your going out?	a walk and exercise	0.00185447
During the recent spread of the COVID-19 pandemic (since February 2020), to what extent have you experienced difficulty in your economic activities compared to normal times?	a bit difficulty experienced	0.00181011
Is there an additional cost for your household over the past year (as of September 2019 to August 2020) compared to non-disabled people due to your disability?	Yes	0.00179663
Do you currently receive regular (at least once a year) continuous care for treatment, rehabilitation, and health care purposes?	No	0.0017691
How much stress do you feel daily?	hardly feel	0.00176211
How many times per day on average have you brushed your teeth?	Once	0.00175964
Have you ever been socially discriminated against in your employment due to your current disability?	Not applicable	0.00175126
During the recent spread of the COVID-19 infection (since February 2020), how much difficulty have you experienced in maintaining emotional stability compared to your usual state, as part of your daily activities?	a bit difficulty experienced	0.0017435
How would you like to live in a typical house?	to live with family	0.00174087
During the recent spread of the COVID-19 infection (since February 2020), how much difficulty have you experienced in going out compared to your usual state, as part of your daily activities?	a bit difficulty experienced	0.00173559
How often have you gone out in the past month?"	1 to 3 times a week	0.00172384
Do you tend to eat meals at consistent times?	irregular at times	0.00171625
During the recent spread of the COVID-19 infection (since February 2020), how much difficulty have you experienced in maintaining medical use compared to your usual state, as part of your daily activities?	Quite difficulty experienced	0.0016759
Have you ever received an insurance system or contract due to the current disability?	Not applicable	0.00166843
have you received mental health services in the past year (September 2019 to August 2020)?	Yes	0.00166281
Do you currently receive regular (at least once a year) continuous care for treatment, rehabilitation, and health care purposes?	Yes	0.00165393
What are the types of benefits and whether your family is eligible for the National Basic Livelihood Security?	Not applicable	0.00163991
Are you satisfied with your relationship with your family?	Very satisfied	0.00160539
Have you ever been socially discriminated against in your employment due to your current disability?	No	0.00160205
Have you experienced difficulties in using quarantine equipment during the recent spread of COVID-19 infection (from February 2020)	a bit difficulty experienced	0.00159548
Who is the owner (subject to the contract) of the house you currently live in?	Respondents	0.00157884
